# Supplementary material for: Comparative effectiveness of second generation long-acting injectable antipsychotics based on nationwide database research in Hungary
Source: PLoS One. 2019 Jun 13;14(6):e0218071. doi: 10.1371/journal.pone.0218071 (PMC6563992; doi:10.1371/journal.pone.0218071)
Supplement: S1 Tables — (XLSX) [file pone.0218071.s001.xlsx]

## Sheet: Baseline characteristics
		Patient groups consist of patients who newly started with therapy in the baseline period
			AMIS		ARIP		CLOZ		OLAN		QUET		RISP		RLAI		ZIPR		OLAI		PALI		PP1M
		total population (N)	N=	736	N=	921	N=	713	N=	2650	N=	2229	N=	2096	N=	869	N=	164	N=	393	N=	599	N=	844
		1. Gender	n	%	n	%	n	%	n	%	n	%	n	%	n	%	n	%	n	%	n	%	n	%
		male	281	0.381793	348	0.37785	314	0.440393	1160	0.437736	767	0.3441	835	0.398378	414	0.47641	61	0.371951	187	0.475827	230	0.383973	357	0.422986
		2. Age at baseline	mean	SD	mean	SD	mean	SD	mean	SD	mean	SD	mean	SD	mean	SD	mean	SD	mean	SD	mean	SD	mean	SD
		age at baseline (years), mean (SD)	49.337	15.0322	43.6667	13.6895	49.2132	15.5141	47.8566	14.679	53.59	17.3804	52.1078	17.0409	46.7422	14.605	46.7744	14.1916	43.6845	13.5969	46.5175	13.3773	47.1552	13.0006
			median	perc.	median	perc.	median	perc.	median	perc.	median	perc.	median	perc.	median	perc.	median	perc.	median	perc.	median	perc.	median	perc.
		age at baseline (years), median (25 - 75 percentile)	50	38-60	42	33-54	50	37-60	49	37-58	54	40-66	53	39-64	46	35-58	46.5	35,75-56	43	32-54	46	36-56	47	38-57
			n	%	n	%	n	%	n	%	n	%	n	%	n	%	n	%	n	%	n	%	n	%
		Age = 0-19			20	0.0217155			30	0.0113208	16	0.00717811	29	0.0138359
		Age = 20-29	68	0.0923913	127	0.137894	67	0.0939691	287	0.108302	185	0.0829969	191	0.091126	115	0.132336	16	0.097561	67	0.170483	63	0.105175	82	0.0971564
		Age = 30-39	141	0.191576	252	0.273616	145	0.203366	514	0.193962	334	0.149843	333	0.158874	196	0.225547	34	0.207317	99	0.251908	137	0.228715	173	0.204976
		Age = 40-49	151	0.205163	194	0.210641	126	0.176718	551	0.207925	386	0.173172	344	0.164122	181	0.208285	38	0.231707	90	0.229008	136	0.227045	216	0.255924
		Age = 50-59	184	0.25	216	0.234528	179	0.251052	701	0.264528	522	0.234186	511	0.243798	190	0.218642	48	0.292683	74	0.188295	161	0.268781	212	0.251185
		Age = 60-69	120	0.163043	82	0.0890337	122	0.171108	365	0.137736	346	0.155227	354	0.168893	132	0.151899	15	0.0914634	52	0.132316	71	0.118531	129	0.152844
		Age = 70-79	49	0.0665761	23	0.0249729	44	0.0617111	152	0.0573585	235	0.105428	196	0.0935115	46	0.0529344					24	0.0400668	25	0.0296209
		Age = 80-89	13	0.017663			19	0.026648	46	0.0173585	186	0.0834455	123	0.0586832
		3. Time since diagnosis	mean	SD	mean	SD	mean	SD	mean	SD	mean	SD	mean	SD	mean	SD	mean	SD	mean	SD	mean	SD	mean	SD
		no. of months since 1st recorded F20 diagnosis - Mean(SD)	64.1258	31.9812	59.3085	32.8922	70.2768	28.2329	58.696	34.1982	51.8762	35.6556	54.7057	35.5566	58.8291	34.8388	66.8812	28.9873	61.9173	35.0812	63.0858	32.1544	76.6672	30.3287
			n	%	n	%	n	%	n	%	n	%	n	%	n	%	n	%	n	%	n	%	n	%
		n (%) patients with < 6 months	58	0.0788043	87	0.0944625	38	0.0532959	337	0.12717	393	0.176312	337	0.160782	129	0.148446			52	0.132316	54	0.0901503	42	0.049763
		n (%) patients with 6-<12 months	23	0.03125	36	0.0390879	13	0.0182328	98	0.0369811	78	0.0349933	90	0.0429389	32	0.0368239			10	0.0254453	19	0.0317195
		n (%) patients with 12-<24 months	52	0.0706522	80	0.0868621	29	0.0406732	201	0.0758491	207	0.0928668	175	0.0834924	52	0.0598389	10	0.0609756	30	0.0763359	39	0.0651085	32	0.0379147
		n (%) patients with 24-<36 months	37	0.0502717	68	0.0738328	27	0.0378682	160	0.0603774	190	0.08524	130	0.0620229	45	0.0517837	13	0.0792683	16	0.0407125	30	0.0500835	38	0.0450237
		n (%) patients with 36-<48 months	48	0.0652174	52	0.0564604	36	0.0504909	141	0.0532075	141	0.0632571	114	0.0543893	47	0.0540852			21	0.0534351	31	0.0517529	34	0.0402844
		n (%) patients with >48 months	518	0.703804	598	0.649294	570	0.799439	1713	0.646415	1220	0.547331	1250	0.596374	564	0.649022	124	0.756098	264	0.671756	426	0.711185	689	0.816351
		All patient characteristics relate to baseline (= status at date of first prescription) or diagnoses/events etc. in the 2 years prior to baseline
		Patient groups consist of patients who newly started with therapy in the baseline period
		medication related variables	AMIS		ARIP		CLOZ		OLAN		QUET		RISP		RLAI		ZIPR		OLAI		PALI		PP1M
		total population (N)	N=	736	N=	921	N=	713	N=	2650	N=	2229	N=	2096	N=	869	N=	164	N=	393	N=	599	N=	844
		4a. Compliance (Medication Possession Ratio) percentage of therapy days / no treatment patients included	%		%		%		%		%		%		%		%		%		%		%
		mean compliance (MPR) in BL 1-4	0.325367		0.35111		0.272199		0.291871		0.271014		0.275912		0.315048		0.406183		0.375434		0.385593		0.581181
		mean compliance (MPR) in BL-4	0.265759		0.283239		0.236016		0.239807		0.231582		0.238069		0.246053		0.351265		0.278155		0.297097		0.444834
		mean compliance (MPR) in BL-3	0.3668		0.39891		0.317282		0.33429		0.303453		0.316161		0.352234		0.426144		0.397018		0.419437		0.615008
		mean compliance (MPR) in BL-2	0.365927		0.393674		0.318108		0.334746		0.303023		0.304341		0.34108		0.464414		0.42439		0.433896		0.634265
		mean compliance (MPR) in BL-1	0.302981		0.328618		0.217389		0.258639		0.245999		0.245075		0.320827		0.382907		0.402174		0.391941		0.630616
		4b. Compliance (Medication Possession Ratio) percentage of therapy days / no treatment patients exluded
		mean compliance (MPR) in BL 1-4	0.53017		0.55813		0.447902		0.5391		0.511015		0.541704		0.533352		0.576252		0.620793		0.595912		0.740094
		mean compliance (MPR) in BL-4	0.441532		0.487594		0.347684		0.451984		0.429091		0.453218		0.482664		0.509801		0.510818		0.497099		0.601667
		mean compliance (MPR) in BL-3	0.553207		0.585959		0.433376		0.567138		0.521911		0.557338		0.600179		0.572849		0.634261		0.637672		0.778212
		mean compliance (MPR) in BL-2	0.554161		0.595359		0.464777		0.576399		0.538628		0.561037		0.550926		0.624295		0.700779		0.627786		0.797794
		mean compliance (MPR) in BL-1	0.57178		0.563607		0.545769		0.560879		0.55443		0.595224		0.499639		0.598064		0.637316		0.621091		0.782705
		4c. Compliance (Medicaton Possession Ratio) in BL 1-4	n	%	n	%	n	%	n	%	n	%	n	%	n	%	n	%	n	%	n	%	n	%
		n (%) patients with no treatment	172	0.233696	211	0.229099	164	0.230014	854	0.322264	712	0.319426	721	0.343989	227	0.26122	30	0.182927	103	0.262087	146	0.24374	128	0.151659
		n (%) patients with 0-25% MPR value	48	0.0652174	33	0.0358306	120	0.168303	144	0.0543396	224	0.100493	163	0.0777672	83	0.0955121			24	0.0610687	27	0.0450751	24	0.028436
		n (%) patients with 25-50% MPR value	63	0.0855978	54	0.0586319	68	0.0953717	165	0.0622642	153	0.0686406	168	0.0801527	56	0.0644419	12	0.0731707	24	0.0610687	30	0.0500835	15	0.0177725
		n (%) patients with 50-75% MPR value	43	0.0584239	60	0.0651466	68	0.0953717	156	0.0588679	105	0.0471063	126	0.0601145	50	0.0575374			12	0.0305344	27	0.0450751	12	0.014218
		n (%) patients with 75-100% MPR value	410	0.557065	563	0.611292	293	0.41094	1331	0.502264	1035	0.464334	918	0.437977	453	0.521289	108	0.658537	230	0.585242	369	0.616027	665	0.787915
		5. Polytherapy (i.e., treatments overlap for at least one day.	%		%		%		%		%		%		%		%		%		%		%
		% days on polytherapy in BL 1-4 (total retrospective period)	0.056876		0.0389129		0.0531066		0.0414076		0.0353854		0.0434812		0.0603754		0.0665474		0.0790233		0.0581151		0.131527
		% days on polytherapy in BL-4	0.0601813		0.0457675		0.06551		0.0491913		0.0423959		0.048842		0.0652017		0.0701805		0.0858076		0.061297		0.13848
		% days on polytherapy in BL-3	0.064137		0.0438268		0.0646941		0.0458986		0.0409063		0.0487885		0.0697169		0.0610433		0.0811337		0.060302		0.136127
		% days on polytherapy in BL-2	0.0540192		0.0392682		0.0552367		0.041487		0.0338519		0.0453059		0.0599427		0.0776563		0.0892491		0.061858		0.134375
		% days on polytherapy in BL-1	0.0491663		0.0267892		0.0269856		0.0290535		0.0243876		0.0309884		0.0466404		0.0573097		0.0599027		0.0490034		0.117128
			n	%	n	%	n	%	n	%	n	%	n	%	n	%	n	%	n	%	n	%	n	%
		n % patients with (at least one period of) polytherapy in BL 1-4	227	0.308424	284	0.30836	229	0.321178	785	0.296226	572	0.256617	527	0.251431	339	0.390104	69	0.420732	152	0.386768	205	0.342237	411	0.486967
		n % patients with (at least one period of) polytherapy in BL-4	127	0.172554	152	0.165038	145	0.203366	451	0.170189	327	0.146703	320	0.152672	188	0.216341	37	0.22561	93	0.236641	127	0.21202	284	0.336493
		n % patients with (at least one period of) polytherapy in BL-3	135	0.183424	158	0.171553	151	0.211781	439	0.16566	312	0.139973	326	0.155534	190	0.218642	31	0.189024	94	0.239186	122	0.203673	287	0.340047
		n % patients with (at least one period of) polytherapy in BL-2	120	0.163043	144	0.156352	131	0.183731	382	0.144151	280	0.125617	296	0.141221	192	0.220944	38	0.231707	88	0.223919	114	0.190317	267	0.316351
		n % patients with (at least one period of) polytherapy in BL-1	118	0.160326	104	0.112921	82	0.115007	301	0.113585	215	0.0964558	204	0.0973282	162	0.186421	35	0.213415	73	0.185751	100	0.166945	257	0.304502
		n (%) of patients with 0 antipsychotic treatment in BL1-4	89	0.120924	128	0.138979	66	0.0925666	502	0.189434	413	0.185285	462	0.22042	102	0.117376	13	0.0792683	62	0.157761	84	0.140234	47	0.0556872
		n (%) of patients with 0 antipsychotic treatment in BL-4	218	0.296196	287	0.311618	157	0.220196	938	0.353962	792	0.355316	771	0.367844	305	0.350978	30	0.182927	133	0.338422	174	0.290484	113	0.133886
		n (%) of patients with 0 antipsychotic treatment in BL-3	216	0.293478	255	0.276873	164	0.230014	918	0.346415	815	0.365635	793	0.37834	294	0.33832	41	0.25	139	0.35369	174	0.290484	120	0.14218
		n (%) of patients with 0 antipsychotic treatment in BL-2	227	0.308424	290	0.314875	188	0.263675	980	0.369811	854	0.383131	835	0.398378	295	0.339471	46	0.280488	148	0.37659	164	0.27379	130	0.154028
		n (%) of patients with 0 antipsychotic treatment in BL-1	292	0.396739	343	0.372421	371	0.520337	1228	0.463396	1046	0.469269	1064	0.507634	260	0.299194	50	0.304878	135	0.343511	193	0.322204	118	0.13981
		n (%) of patients with maximum* 1 (no overlapping) antipsychotic treatment in BL1-4	399	0.54212	480	0.521173	398	0.558205	1308	0.493585	1188	0.532974	1067	0.509065	393	0.452244	76	0.463415	163	0.414758	292	0.487479	374	0.443128
		n (%) of patients with maximum 1 (no overlapping) antipsychotic treatment in BL-4	381	0.517663	462	0.501629	401	0.562412	1233	0.465283	1077	0.483176	984	0.469466	359	0.413119	94	0.573171	160	0.407125	288	0.480801	438	0.518957
		n (%) of patients with maximum 1 (no overlapping) antipsychotic treatment in BL-3	378	0.513587	496	0.538545	391	0.548387	1261	0.475849	1083	0.485868	960	0.458015	363	0.417722	89	0.542683	156	0.396947	295	0.492487	428	0.507109
		n (%) of patients with maximum 1 (no overlapping) antipsychotic treatment in BL-2	376	0.51087	472	0.512486	378	0.530154	1246	0.470189	1064	0.477344	947	0.451813	370	0.425777	76	0.463415	153	0.389313	304	0.507513	438	0.518957
		n (%) of patients with maximum 1 (no overlapping) antipsychotic treatment in BL-1	318	0.432065	456	0.495114	249	0.349229	1102	0.415849	943	0.42306	804	0.383588	425	0.489068	77	0.469512	172	0.437659	297	0.495826	461	0.546209
		n (%) of patients with maximum 2 overlapping/concomitant antipsychotic treatments in BL1-4	189	0.256793	260	0.282302	193	0.270687	684	0.258113	516	0.231494	452	0.215649	293	0.337169	57	0.347561	122	0.310433	170	0.283806	307	0.363744
		n (%) of patients with maximum 2 overlapping/concomitant antipsychotic treatments in BL-4	118	0.160326	150	0.162866	128	0.179523	415	0.156604	301	0.135038	297	0.141698	183	0.210587	30	0.182927	85	0.216285	112	0.186978	237	0.280806
		n (%) of patients with maximum 2 overlapping/concomitant antipsychotic treatments in BL-3	116	0.157609	153	0.166124	131	0.183731	408	0.153962	280	0.125617	293	0.13979	177	0.203682	26	0.158537	77	0.195929	109	0.18197	243	0.287915
		n (%) of patients with maximum 2 overlapping/concomitant antipsychotic treatments in BL-2	115	0.15625	139	0.150923	125	0.175316	356	0.13434	273	0.122476	261	0.124523	178	0.204833	35	0.213415	75	0.19084	105	0.175292	227	0.268957
		n (%) of patients with maximum 2 overlapping/concomitant antipsychotic treatments in BL-1	96	0.130435	105	0.114007	75	0.105189	274	0.103396	204	0.0915209	191	0.091126	158	0.181818	33	0.20122	67	0.170483	92	0.153589	220	0.260664
		n (%) of patients with maximum 3 overlapping/concomitant antipsychotic treatments in BL1-4	49	0.0665761	46	0.0499457	45	0.0631136	134	0.050566	86	0.0385823	99	0.0472328	70	0.0805524	16	0.097561	38	0.0966921	48	0.0801336	102	0.120853
		n (%) of patients with maximum 3 overlapping/concomitant antipsychotic treatments in BL-4	16	0.0217391	18	0.019544	24	0.0336606	58	0.0218868	52	0.0233288	37	0.0176527	18	0.0207135	10	0.0609756	14	0.0356234	22	0.0367279	51	0.0604265
		n (%) of patients with maximum 3 overlapping/concomitant antipsychotic treatments in BL-3	23	0.03125	14	0.0152009	24	0.0336606	57	0.0215094	42	0.0188425	44	0.0209924	30	0.0345224			17	0.043257	18	0.0300501	48	0.056872
		n (%) of patients with maximum 3 overlapping/concomitant antipsychotic treatments in BL-2	16	0.0217391	19	0.0206298	19	0.026648	59	0.0222642	33	0.0148048	45	0.0214695	22	0.0253165			15	0.0381679	23	0.0383973	44	0.0521327
		n (%) of patients with maximum 3 overlapping/concomitant antipsychotic treatments in BL-1	24	0.0326087	17	0.0184582	13	0.0182328	42	0.0158491	26	0.0116644	32	0.0152672	24	0.027618			17	0.043257	16	0.0267112	40	0.0473934
		N (%) of patients with maximum 4+ overlapping/concomitant antipsychotic treatments in BL1-4	10	0.013587	7	0.00760043	11	0.0154278	22	0.00830189	26	0.0116644	16	0.00763359	11	0.0126582	2	0.0121951	8	0.0203562	5	0.00834725	14	0.0165877
		N (%) of patients with maximum 4+ overlapping/concomitant antipsychotic treatments in BL-4	3	0.00407609	4	0.00434311	3	0.00420757	6	0.00226415	7	0.00314042	7	0.00333969	4	0.00460299	0	0	1	0.00254453	3	0.00500835	5	0.00592417
		N (%) of patients with maximum 4+ overlapping/concomitant antipsychotic treatments in BL-3	3	0.00407609	3	0.00325733	3	0.00420757	6	0.00226415	9	0.00403769	6	0.0028626	5	0.00575374			4	0.0101781	3	0.00500835	5	0.00592417
		N (%) of patients with maximum 4+ overlapping/concomitant antipsychotic treatments in BL-2	2	0.00271739	1	0.00108578	3	0.00420757	9	0.00339623	5	0.00224316	8	0.00381679	4	0.00460299			2	0.00508906	3	0.00500835	5	0.00592417
		N (%) of patients with maximum 4+ overlapping/concomitant antipsychotic treatments in BL-1	6	0.00815217	0	0	5	0.00701262	4	0.00150943	10	0.00448632	5	0.0023855	2	0.0023015			2	0.00508906	1	0.00166945	5	0.00592417
		6. Therapy switches	mean	SD	mean	SD	mean	SD	mean	SD	mean	SD	mean	SD	mean	SD	mean	SD	mean	SD	mean	SD	mean	SD
		mean (SD) number of previous newly started AP in BL-4	0.983696	0.840962	0.95114	0.804067	1.08836	0.844208	0.908302	0.820812	0.890085	0.833562	0.859256	0.820815	0.978136	0.869732	1.15244	0.840643	1.01527	0.886273	1.05342	0.894325	1.36256	0.820162
		mean (SD) number of previous newly started AP in BL-3	0.305707	0.592718	0.30076	0.59863	0.298738	0.635301	0.266415	0.569089	0.21983	0.519928	0.230916	0.54411	0.330265	0.656599	0.304878	0.67722	0.312977	0.674809	0.250417	0.533865	0.21564	0.562524
		mean (SD) number of previous newly started AP in BL-2	0.194293	0.499273	0.233442	0.554439	0.171108	0.493105	0.190566	0.487195	0.169134	0.465717	0.16126	0.456977	0.283084	0.596033	0.27439	0.599859	0.254453	0.581506	0.260434	0.556765	0.13981	0.445755
		mean (SD) number of previous newly started AP in BL-1	0.184783	0.506918	0.144408	0.403509	0.137447	0.456738	0.124151	0.402031	0.150292	0.447741	0.110687	0.386108	0.340621	0.615821	0.182927	0.446611	0.24173	0.529814	0.171953	0.454058	0.148104	0.419692
		mean (SD) number of previous newly started AP in BL 1-4	1.66848	1.31507	1.62975	1.22508	1.69565	1.33816	1.48943	1.199	1.42934	1.18831	1.36212	1.20226	1.93211	1.35726	1.91463	1.2937	1.82443	1.41501	1.73623	1.28558	1.86611	1.19403
		7. previous therapy by product / formulation -- only for BL-1	n	%	n	%	n	%	n	%	n	%	n	%	n	%	n	%	n	%	n	%	n	%
		n (%) patients treated with RISPERIDON oral in BL-1	65	0.0883152	79	0.0857763	36	0.0504909	254	0.0958491	212	0.0951099	0	0	334	0.38435	14	0.0853659	18	0.0458015	105	0.175292	73	0.0864929
		n (%) patients treated with OLANZAPINE in BL-1	108	0.146739	141	0.153094	74	0.103787	0	0	333	0.149394	160	0.0763359	99	0.113924	24	0.146341	153	0.389313	91	0.15192	86	0.101896
		n (%) patients treated with QUETIAPINE in BL-1	88	0.119565	109	0.11835	65	0.0911641	368	0.138868	0	0	169	0.0806298	90	0.103567	25	0.152439	40	0.101781	66	0.110184	80	0.0947867
		n (%) patients treated with ARIPIPRAZOLE in BL-1	56	0.076087	0	0	21	0.029453	129	0.0486792	116	0.0520413	50	0.023855	46	0.0529344	19	0.115854	17	0.043257	53	0.0884808	50	0.0592417
		n (%) patients treated with CLOZAPINE in BL-1	40	0.0543478	53	0.0575461	0	0	112	0.0422642	81	0.0363392	47	0.0224237	28	0.0322209	8	0.0487805	20	0.0508906	26	0.0434057	52	0.0616114
		n (%) patients treated with any atypical antipsychotic in BL-1	305	0.414402	403	0.437568	206	0.28892	868	0.327547	759	0.340511	445	0.212309	509	0.585731	79	0.481707	223	0.56743	308	0.51419	351	0.415877
		n (%) patients treated with CONVENTIONAL ORAL in BL-1	78	0.105978	83	0.0901194	77	0.107994	294	0.110943	262	0.117541	233	0.111164	113	0.130035	16	0.097561	39	0.0992366	58	0.096828	93	0.11019
		n (%) patients treated with CONVENTIONAL DEPOT in in BL-1	49	0.0665761	30	0.0325733	35	0.0490884	117	0.0441509	80	0.0358905	57	0.0271947	50	0.0575374	8	0.0487805	29	0.0737913	22	0.0367279	52	0.0616114
		n (%) patients treated with ATYPICAL DEPOT in in BL-1	36	0.048913	51	0.0553746	26	0.0364656	192	0.0724528	83	0.0372364	348	0.166031	29	0.0333717	7	0.0426829	23	0.0585242	62	0.103506	468	0.554502
		( * ) Patient having maximum n overlapping/concomitant therapies - The patient had at least one day in the given time period when the number of therapies received is n, but no days where it is greater than n
		All patient characteristics relate to baseline (= status at date of first prescription) or diagnoses/events etc. in the 2 years prior to baseline
		Patient groups consist of patients who newly started with therapy in the baseline period
			AMIS		ARIP		CLOZ		OLAN		QUET		RISP		RLAI		ZIPR		OLAI		PALI		PP1M
		total population (N)	N=	736	N=	921	N=	713	N=	2650	N=	2229	N=	2096	N=	869	N=	164	N=	393	N=	599	N=	844
		7. Relapse in retrospective period	n	%	n	%	n	%	n	%	n	%	n	%	n	%	n	%	n	%	n	%	n	%
		7a. Hospitalisation
		n (%) of patients with at least one hospital day in BL-4	124	0.168478	156	0.169381	106	0.148668	447	0.168679	393	0.176312	305	0.145515	177	0.203682	33	0.20122	87	0.221374	119	0.198664	150	0.177725
		n (%) of patients with at least one hospital day in BL-3	137	0.186141	176	0.191097	129	0.180926	495	0.186792	389	0.174518	303	0.144561	160	0.18412	36	0.219512	98	0.249364	106	0.176962	124	0.146919
		n (%) of patients with at least one hospital day in BL-2	128	0.173913	172	0.186754	118	0.165498	473	0.178491	408	0.183042	303	0.144561	204	0.234753	29	0.176829	88	0.223919	119	0.198664	133	0.157583
		n (%) of patients with at least one hospital day in BL-1	285	0.387228	388	0.421281	241	0.338008	1059	0.399623	923	0.414087	800	0.381679	540	0.621404	49	0.29878	298	0.75827	227	0.378965	302	0.35782
		n (%) of patients with at least one hospital day in BL 1-4 (total retrospective period)	391	0.53125	541	0.587405	332	0.465638	1467	0.553585	1266	0.567968	1098	0.523855	645	0.742232	80	0.487805	329	0.83715	349	0.582638	447	0.529621
			mean	SD	mean	SD	mean	SD	mean	SD	mean	SD	mean	SD	mean	SD	mean	SD	mean	SD	mean	SD	mean	SD
		mean (SD) number of hospital days in BL-4	8.20053	27.1887	8.08281	26.4855	9.68583	30.6188	7.79759	25.4802	7.68035	24.8317	6.62694	24.1412	9.78583	28.8267	6.12569	16.6566	9.7614	25.9407	8.90113	27.2056	7.85707	23.7587
		mean (SD) number of hospital days in BL-3	10.1789	31.6548	9.06447	26.939	12.0603	34.324	8.94699	27.6895	7.9991	26.4645	7.72891	27.674	10.015	30.0092	8.66779	22.6584	12.4579	33.3232	8.745	26.8104	5.8483	19.9608
		mean (SD) number of hospital days in BL-2	9.53327	30.8206	10.0991	30.2082	14.1069	40.3278	10.0754	31.626	9.06962	28.9632	8.25196	29.126	10.6778	29.8533	9.02457	26.1954	12.5482	33.7647	9.80457	29.6575	7.32689	24.3231
		mean (SD) number of hospital days in BL-1	17.2637	36.4244	17.2883	34.5304	26.738	49.8354	18.7333	37.2593	18.0723	36.1752	14.5063	32.1806	28.2151	39.4198	13.2862	30.7963	36.015	40.243	17.509	36.9538	16.004	31.703
		mean (SD) number of hospital days in BL 1-4 (total retrospective period)	45.1764	108.983	44.5347	95.3011	62.591	133.082	45.5533	100.699	42.8214	95.4044	37.1142	95.0452	58.6938	100.381	37.1042	73.6973	70.7825	106.84	44.9597	99.3387	37.0362	76.7841
			n	%	n	%	n	%	n	%	n	%	n	%	n	%	n	%	n	%	n	%	n	%
		n (%) of patients with a hospital discharge within the last 28 days before Baseline	109	0.148098	128	0.138979	154	0.215989	475	0.179245	350	0.157021	259	0.123569	278	0.319908	16	0.097561	190	0.483461	84	0.140234	157	0.186019
		n (%) of patients with 0 hospital admission in BL-4	612	0.831522	765	0.830619	607	0.851332	2203	0.831321	1836	0.823688	1791	0.854485	692	0.796318	131	0.79878	306	0.778626	480	0.801336	694	0.822275
		n (%) of patients with 0 hospital admission in BL-3	599	0.813859	745	0.808903	584	0.819074	2155	0.813208	1840	0.825482	1793	0.855439	709	0.81588	128	0.780488	295	0.750636	493	0.823038	720	0.853081
		n (%) of patients with 0 hospital admission in BL-2	608	0.826087	749	0.813246	595	0.834502	2177	0.821509	1821	0.816958	1793	0.855439	665	0.765247	135	0.823171	305	0.776081	480	0.801336	711	0.842417
		n (%) of patients with 0 hospital admission in BL-1	451	0.612772	533	0.578719	472	0.661992	1591	0.600377	1306	0.585913	1296	0.618321	329	0.378596	115	0.70122	95	0.24173	372	0.621035	542	0.64218
		n (%) of patients with 0 hospital admission in BL 1-4	345	0.46875	380	0.412595	381	0.534362	1183	0.446415	963	0.432032	998	0.476145	224	0.257768	84	0.512195	64	0.16285	250	0.417362	397	0.470379
		n (%) of patients with 1 hospital admission in BL-4	86	0.116848	117	0.127036	73	0.102384	333	0.12566	294	0.131898	226	0.107824	134	0.1542	26	0.158537	63	0.160305	90	0.15025	117	0.138626
		n (%) of patients with 1 hospital admission in BL-3	99	0.134511	132	0.143322	94	0.131837	377	0.142264	298	0.133692	220	0.104962	122	0.140391	28	0.170732	74	0.188295	83	0.138564	91	0.10782
		n (%) of patients with 1 hospital admission in BL-2	92	0.125	129	0.140065	71	0.0995792	359	0.135472	306	0.137281	237	0.113073	142	0.163406	20	0.121951	68	0.173028	91	0.15192	100	0.118483
		n (%) of patients with 1 hospital admission in BL-1	223	0.302989	302	0.327904	170	0.238429	842	0.317736	733	0.328847	672	0.320611	407	0.468354	37	0.22561	219	0.557252	183	0.305509	227	0.268957
		n (%) of patients with 1 hospital admission in BL 1-4	177	0.240489	255	0.276873	136	0.190743	685	0.258491	609	0.273217	606	0.289122	281	0.32336	34	0.207317	131	0.333333	182	0.30384	232	0.274882
		n (%) of patients with 2 hospital admissions in BL-4	23	0.03125	28	0.0304017	24	0.0336606	83	0.0313208	73	0.0327501	54	0.0257634	34	0.0391254			20	0.0508906	21	0.0350584	23	0.0272512
		n (%) of patients with 2 hospital admissions in BL-3	29	0.0394022	33	0.0358306	23	0.0322581	87	0.0328302	71	0.0318528	59	0.0281489	32	0.0368239			19	0.0483461	14	0.0233723	20	0.0236967
		n (%) of patients with 2 hospital admissions in BL-2	27	0.0366848	33	0.0358306	38	0.0532959	76	0.0286792	76	0.034096	45	0.0214695	47	0.0540852			17	0.043257	17	0.0283806	25	0.0296209
		n (%) of patients with 2 hospital admissions in BL-1	42	0.0570652	71	0.0770901	48	0.0673212	172	0.0649057	145	0.0650516	100	0.0477099	107	0.12313			53	0.13486	34	0.0567613	63	0.0746445
		n (%) of patients with 2 hospital admissions in BL 1-4	104	0.141304	134	0.145494	69	0.0967742	362	0.136604	302	0.135487	241	0.114981	182	0.209436	19	0.115854	81	0.206107	75	0.125209	102	0.120853
		n (%) of patients with 3+ hospital admissions in BL-4	15	0.0203804	11	0.0119435	9	0.0126227	31	0.0116981	26	0.0116644	25	0.0119275	9	0.0103567			4	0.0101781	8	0.0133556	10	0.0118483
		n (%) of patients with 3+ hospital admissions in BL-3	9	0.0122283	11	0.0119435	12	0.0168303	31	0.0116981	20	0.00897263	24	0.0114504	6	0.00690449			5	0.0127226	9	0.015025	13	0.0154028
		n (%) of patients with 3+ hospital admissions in BL-2	9	0.0122283	10	0.0108578	9	0.0126227	38	0.0143396	26	0.0116644	21	0.0100191	15	0.0172612			3	0.00763359	11	0.0183639	8	0.00947867
		n (%) of patients with 3+ hospital admissions in BL-1	20	0.0271739	15	0.0162866	23	0.0322581	45	0.0169811	45	0.0201884	28	0.0133588	26	0.0299194			26	0.0661578	10	0.0166945	12	0.014218
		n (%) of patients with 3+ hospital admissions in BL 1-4	110	0.149457	152	0.165038	127	0.178121	420	0.158491	355	0.159264	251	0.119752	182	0.209436	27	0.164634	117	0.29771	92	0.153589	113	0.133886
			mean	SD	mean	SD	mean	SD	mean	SD	mean	SD	mean	SD	mean	SD	mean	SD	mean	SD	mean	SD	mean	SD
		mean (SD) number of hospitalization admissions in BL-4	0.25	0.678133	0.242128	0.724573	0.217391	0.630793	0.233962	0.656283	0.237775	0.593947	0.204676	0.595606	0.269275	0.611892	0.268293	0.637264	0.292621	0.608923	0.268781	0.635786	0.238152	0.609466
		mean (SD) number of hospitalization admissions in BL-3	0.258152	0.631326	0.257329	0.613271	0.259467	0.673535	0.252075	0.653594	0.229251	0.573914	0.205153	0.620179	0.237054	0.556866	0.304878	0.703872	0.330789	0.668148	0.24374	0.641922	0.21327	0.64399
		mean (SD) number of hospitalization admissions in BL-2	0.243207	0.625388	0.250814	0.60708	0.249649	0.635515	0.242642	0.624461	0.244504	0.591587	0.192271	0.549903	0.331415	0.697719	0.25	0.620459	0.287532	0.611349	0.270451	0.639014	0.206161	0.529249
		mean (SD) number of hospitalization admissions in BL-1	0.509511	0.773659	0.54506	0.784621	0.483871	0.819414	0.510943	0.778191	0.529385	0.759537	0.460878	0.675091	0.818182	0.815513	0.396341	0.697224	1.04326	0.857537	0.480801	0.73554	0.466825	0.724156
		mean (SD) number of hospitalization admissions in BL 1-4	1.26087	1.99247	1.29533	1.82008	1.21038	1.99101	1.23962	1.9325	1.24092	1.74363	1.06298	1.68748	1.65593	1.76634	1.21951	1.91554	1.9542	1.71665	1.26377	1.82711	1.12441	1.75482
		7b.Suicide attempts	n	%	n	%	n	%	n	%	n	%	n	%	n	%	n	%	n	%	n	%	n	%
		n (%) of patients with at least one suicide attempt in BL-4	13	0.017663	8	0.00868621	11	0.0154278	37	0.0139623	32	0.0143562	28	0.0133588	17	0.0195627	5	0.0304878	2	0.00508906	10	0.0166945	9	0.0106635
		n (%) of patients with at least one suicide attempt in BL-3	12	0.0163043	13	0.0141151	8	0.0112202	42	0.0158491	35	0.0157021	22	0.0104962	12	0.013809	2	0.0121951	4	0.0101781	8	0.0133556	5	0.00592417
		n (%) of patients with at least one suicide attempt in BL-2	12	0.0163043	14	0.0152009	12	0.0168303	29	0.0109434	26	0.0116644	30	0.014313	14	0.0161105	1	0.00609756	5	0.0127226	8	0.0133556	10	0.0118483
		n (%) of patients with at least one suicide attempt in BL-1	19	0.0258152	13	0.0141151	14	0.0196353	56	0.0211321	45	0.0201884	38	0.0181298	26	0.0299194	1	0.00609756	13	0.0330789	11	0.0183639	10	0.0118483
		n (%) of patients with at least one suicide attempt in BL 1-4	40	0.0543478	41	0.0445168	31	0.0434783	136	0.0513208	114	0.051144	103	0.0491412	51	0.0586881	9	0.054878	20	0.0508906	28	0.0467446	31	0.0367299
			mean	SD	mean	SD	mean	SD	mean	SD	mean	SD	mean	SD	mean	SD	mean	SD	mean	SD	mean	SD	mean	SD
		mean (SD) number of suicide attempts in BL-4	0.017663	0.131813	0.00868621	0.0928446	0.0154278	0.123333	0.0139623	0.117356	0.0143562	0.118981	0.0133588	0.114833	0.0195627	0.138572	0.0304878	0.172452	0.00508906	0.0712466	0.0166945	0.128231	0.0106635	0.102773
		mean (SD) number of suicide attempts in BL-3	0.0163043	0.126729	0.0141151	0.11803	0.0112202	0.105403	0.0158491	0.124915	0.0157021	0.124348	0.0104962	0.101936	0.013809	0.116765	0.0121951	0.110092	0.0101781	0.1005	0.0133556	0.114888	0.00592417	0.0767858
		mean (SD) number of suicide attempts in BL-2	0.0163043	0.126729	0.0152009	0.122418	0.0168303	0.128726	0.0109434	0.104056	0.0116644	0.107394	0.014313	0.118806	0.0161105	0.125973	0.00609756	0.0780869	0.0127227	0.112218	0.0133556	0.114888	0.0118483	0.108267
		mean (SD) number of suicide attempts in BL-1	0.0258152	0.158692	0.0141151	0.11803	0.0196353	0.138841	0.0211321	0.143852	0.0201884	0.140676	0.0181298	0.133453	0.0299195	0.170463	0.00609756	0.0780869	0.0330789	0.179071	0.0183639	0.134376	0.0118483	0.108267
		mean (SD) number of suicide attempts in BL 1-4	0.076087	0.357122	0.0521173	0.258546	0.0631136	0.322734	0.0618868	0.286773	0.0619112	0.293141	0.0562977	0.261588	0.0794016	0.345346	0.054878	0.22844	0.0610687	0.28809	0.0617696	0.33401	0.0402844	0.214067
		7c. Relapse (Hosp admission / Suicide attempts)	n	%	n	%	n	%	n	%	n	%	n	%	n	%	n	%	n	%	n	%	n	%
		n (%) of patients with at least one relapse in BL-4	126	0.171196	161	0.17481	112	0.157083	461	0.173962	404	0.181247	312	0.148855	181	0.208285	34	0.207317	87	0.221374	122	0.203673	153	0.18128
		n (%) of patients with at least one relapse in BL-3	139	0.188859	180	0.19544	132	0.185133	507	0.191321	397	0.178107	308	0.146947	163	0.187572	36	0.219512	98	0.249364	108	0.180301	126	0.149289
		n (%) of patients with at least one relapse in BL-2	132	0.179348	176	0.191097	123	0.172511	482	0.181887	414	0.185734	314	0.149809	209	0.240506	29	0.176829	89	0.226463	120	0.200334	136	0.161137
		n (%) of patients with at least one relapse in BL-1	287	0.389946	390	0.423453	242	0.339411	1070	0.403774	931	0.417676	807	0.385019	542	0.623705	50	0.304878	298	0.75827	229	0.382304	302	0.35782
		n (%) of patients with at least one relapse in BL 1-4	395	0.536685	546	0.592834	336	0.471248	1485	0.560377	1276	0.572454	1116	0.532443	648	0.745685	80	0.487805	329	0.83715	352	0.587646	448	0.530806
			mean	SD	mean	SD	mean	SD	mean	SD	mean	SD	mean	SD	mean	SD	mean	SD	mean	SD	mean	SD	mean	SD
		mean (SD) number of relapses in BL-4	0.267663	0.719288	0.250814	0.736518	0.232819	0.673904	0.247925	0.686964	0.252131	0.625714	0.218034	0.628427	0.288838	0.662092	0.29878	0.69335	0.29771	0.623044	0.285476	0.67217	0.248815	0.627323
		mean (SD) number of relapses in BL-3	0.274457	0.670627	0.271444	0.639411	0.270687	0.707859	0.267925	0.692344	0.244953	0.607499	0.215649	0.653438	0.250863	0.593078	0.317073	0.749283	0.340967	0.696768	0.257095	0.677403	0.219194	0.655707
		mean (SD) number of relapses in BL-2	0.259511	0.661305	0.266015	0.644227	0.26648	0.678076	0.253585	0.655894	0.256169	0.623711	0.206584	0.58524	0.347526	0.728807	0.256098	0.632668	0.300254	0.631991	0.283806	0.669139	0.218009	0.557369
		mean (SD) number of relapses in BL-1	0.535326	0.817397	0.559175	0.806916	0.503506	0.859711	0.532075	0.810877	0.549574	0.794328	0.479008	0.711003	0.848101	0.859984	0.402439	0.698109	1.07634	0.897431	0.499165	0.773462	0.478673	0.745581
		mean (SD) number of relapses in BL 1-4	45.1764	108.983	44.5347	95.3011	62.591	133.082	45.5533	100.699	42.8214	95.4044	37.1142	95.0452	58.6938	100.381	37.1042	73.6973	70.7825	106.84	44.9597	99.3387	37.0362	76.7841
			n	%	n	%	n	%	n	%	n	%	n	%	n	%	n	%	n	%	n	%	n	%
		n (%) of patients with 0 relapse in BL-4	610	0.828804	760	0.82519	601	0.842917	2189	0.826038	1825	0.818753	1784	0.851145	688	0.791715	130	0.792683	306	0.778626	477	0.796327	691	0.81872
		n (%) of patients with 0 relapse in BL-3	597	0.811141	741	0.80456	581	0.814867	2143	0.808679	1832	0.821893	1788	0.853053	706	0.812428	128	0.780488	295	0.750636	491	0.819699	718	0.850711
		n (%) of patients with 0 relapse in BL-2	604	0.820652	745	0.808903	590	0.827489	2168	0.818113	1815	0.814266	1782	0.850191	660	0.759494	135	0.823171	304	0.773537	479	0.799666	708	0.838863
		n (%) of patients with 0 relapse in BL-1	449	0.610054	531	0.576547	471	0.660589	1580	0.596226	1298	0.582324	1289	0.614981	327	0.376295	114	0.695122	95	0.24173	370	0.617696	542	0.64218
		n (%) of patients with 0 relapse in BL 1-4	341	0.463315	375	0.407166	377	0.528752	1165	0.439623	953	0.427546	980	0.467557	221	0.254315	84	0.512195	64	0.16285	247	0.412354	396	0.469194
		n (%) of patients with 1 relapse in BL-4	83	0.112772	121	0.131379	77	0.107994	335	0.126415	293	0.131449	221	0.105439	132	0.151899	24	0.146341	62	0.157761	88	0.146912	115	0.136256
		n (%) of patients with 1 relapse in BL-3	95	0.129076	128	0.138979	95	0.13324	372	0.140377	285	0.12786	216	0.103053	120	0.13809	27	0.164634	72	0.183206	82	0.136895	92	0.109005
		n (%) of patients with 1 relapse in BL-2	92	0.125	129	0.140065	74	0.103787	358	0.135094	301	0.135038	237	0.113073	143	0.164557	19	0.115854	65	0.165394	88	0.146912	98	0.116114
		n (%) of patients with 1 relapse in BL-1	212	0.288043	298	0.323561	164	0.230014	826	0.311698	716	0.32122	660	0.314885	394	0.453395	38	0.231707	212	0.53944	182	0.30384	219	0.259479
		n (%) of patients with 1 relapse in BL 1-4	169	0.22962	250	0.271444	132	0.185133	665	0.250943	586	0.262898	597	0.284828	271	0.311853	31	0.189024	127	0.323155	180	0.300501	224	0.265403
		n (%) of patients with 2 relapses in BL-4	23	0.03125	28	0.0304017	25	0.0350631	90	0.0339623	80	0.0358905	60	0.028626	35	0.0402762			20	0.0508906	25	0.0417362	27	0.0319905
		n (%) of patients with 2 relapses in BL-3	33	0.044837	41	0.0445168	25	0.0350631	94	0.0354717	88	0.0394796	65	0.0310115	34	0.0391254			20	0.0508906	16	0.0267112	19	0.0225118
		n (%) of patients with 2 relapses in BL-2	29	0.0394022	33	0.0358306	38	0.0532959	83	0.0313208	82	0.0367878	51	0.0243321	49	0.0563867			21	0.0534351	18	0.0300501	29	0.0343602
		n (%) of patients with 2 relapses in BL-1	54	0.0733696	73	0.0792617	53	0.0743338	187	0.070566	164	0.0735756	112	0.0534351	118	0.135788			56	0.142494	32	0.0534224	70	0.0829384
		n (%) of patients with 2 relapses in BL 1-4	104	0.141304	134	0.145494	69	0.0967742	362	0.136604	302	0.135487	241	0.114981	182	0.209436	19	0.115854	81	0.206107	75	0.125209	102	0.120853
		n (%) of patients with 3+ relapses in BL-4	20	0.0271739	12	0.0130293	10	0.0140252	36	0.0135849	31	0.0139076	31	0.0147901	14	0.0161105			5	0.0127226	9	0.015025	11	0.0130332
		n (%) of patients with 3+ relapses in BL-3	11	0.0149457	11	0.0119435	12	0.0168303	41	0.0154717	24	0.0107672	27	0.0128817	9	0.0103567			6	0.0152672	10	0.0166945	15	0.0177725
		n (%) of patients with 3+ relapses in BL-2	11	0.0149457	14	0.0152009	11	0.0154278	41	0.0154717	31	0.0139076	26	0.0124046	17	0.0195627			3	0.00763359	14	0.0233723	9	0.0106635
		n (%) of patients with 3+ relapses in BL-1	21	0.0285326	19	0.0206298	25	0.0350631	57	0.0215094	51	0.0228802	35	0.0166985	30	0.0345224			30	0.0763359	15	0.0250417	13	0.0154028
		n (%) of patients with 3+ relapses in BL 1-4	122	0.165761	162	0.175896	135	0.189341	458	0.17283	388	0.174069	278	0.132634	195	0.224396	30	0.182927	121	0.307888	97	0.161937	122	0.14455

## Sheet: Patient accounting
																					Patient accounting - comparative effectiveness

## Sheet: Time to all-cause disc.
	Treatment	CLOZ			OLAN			OLAI			PP1M			RLAI				Time to all-cause discontinuation of LAIs, clozapine and oral olanzapine
		N. o. patients: 713			N. o. patients: 2650			N. o. patients: 393			N. o. patients: 844			N. o. patients: 869
		Lower	Surv	Upper	Lower	Surv	Upper	Lower	Surv	Upper	Lower	Surv	Upper	Lower	Surv	Upper
Elapsed time of observation (in days)	1	1	1	1	1	1	1	1	1	1	1	1	1	1	1	1
	31	0.492006	0.527504	0.565562	0.65481	0.672473	0.690612	0.812036	0.846939	0.883342	0.902443	0.920522	0.938963	0.767466	0.793981	0.821413
	61	0.448359	0.48378	0.521999	0.600058	0.618311	0.63712	0.751561	0.790816	0.832122	0.862374	0.883749	0.905653	0.69893	0.728006	0.75829
	91	0.356379	0.390691	0.428307	0.535617	0.554255	0.573543	0.684252	0.727041	0.772505	0.805329	0.830292	0.856029	0.616863	0.647951	0.680607
	121	0.306777	0.339915	0.376633	0.481252	0.499969	0.519414	0.625979	0.670918	0.719084	0.771496	0.798151	0.825726	0.545077	0.577118	0.611042
	151	0.273954	0.306065	0.341939	0.446699	0.46535	0.48478	0.586686	0.632653	0.682222	0.749078	0.776708	0.805357	0.503014	0.535287	0.569631
	181	0.249477	0.280677	0.315779	0.413313	0.431814	0.451144	0.537258	0.584076	0.634975	0.727978	0.756432	0.785998	0.459962	0.492232	0.526765
	211	0.226375	0.256598	0.290857	0.390599	0.408947	0.428157	0.50365	0.550774	0.602307	0.708193	0.737342	0.767691	0.43217	0.464304	0.498826
	241	0.214184	0.243839	0.277601	0.364501	0.382621	0.401642	0.483001	0.530207	0.582028	0.684758	0.714642	0.74583	0.405618	0.437524	0.471939
	271	0.207427	0.236751	0.27022	0.344816	0.362728	0.381569	0.46755	0.514765	0.566747	0.666291	0.69669	0.728476	0.371059	0.402522	0.436653
	301	0.204728	0.233916	0.267264	0.323593	0.341243	0.359854	0.447024	0.494174	0.546298	0.64665	0.677537	0.709899	0.343497	0.374482	0.408262
	331	0.197944	0.226784	0.259826	0.30651	0.323919	0.342318	0.411306	0.45814	0.510308	0.625831	0.65717	0.690079	0.314861	0.345225	0.378518
	361	0.184416	0.212521	0.244909	0.297377	0.314648	0.332922	0.391014	0.43755	0.489624	0.605057	0.636783	0.670174	0.289772	0.31948	0.352233
	391	0.177672	0.205389	0.237431	0.282533	0.299561	0.317615	0.373329	0.419533	0.471456	0.592847	0.624773	0.658419	0.264793	0.293734	0.325838
	421	0.165569	0.192552	0.223933	0.273758	0.290632	0.308547	0.355711	0.401516	0.45322	0.584302	0.616356	0.650168	0.245572	0.27384	0.305362
	451	0.157528	0.183995	0.214907	0.262677	0.279346	0.297074	0.355711	0.401516	0.45322	0.576977	0.609133	0.64308	0.230886	0.25859	0.289619
	481	0.154853	0.181142	0.211893	0.257696	0.274269	0.291909	0.340664	0.386073	0.437535	0.563544	0.595867	0.630044	0.216216	0.24331	0.273799
	511	0.146844	0.172584	0.202836	0.248884	0.265281	0.282757	0.33566	0.380926	0.432296	0.552546	0.584989	0.619337	0.201595	0.22803	0.25793
	541	0.137531	0.1626	0.192238	0.240057	0.256268	0.273573	0.33566	0.380926	0.432296	0.53669	0.569276	0.603841	0.187028	0.212749	0.242008
	571	0.134877	0.159747	0.189203	0.235073	0.251174	0.268378	0.325669	0.37063	0.421799	0.533036	0.56565	0.60026	0.176976	0.202171	0.230951
	601	0.129578	0.154042	0.183124	0.229702	0.245682	0.262774	0.325669	0.37063	0.421799	0.525734	0.558398	0.593092	0.168066	0.192767	0.221099
	631	0.120336	0.144058	0.172456	0.221228	0.237011	0.253919	0.320682	0.365483	0.416542	0.517204	0.549919	0.584704	0.16362	0.188066	0.216164
	661	0.117703	0.141205	0.1694	0.215437	0.23108	0.247859	0.310727	0.355188	0.40601	0.505036	0.537807	0.572703	0.155846	0.17983	0.207505
	691	0.116388	0.139779	0.167871	0.20809	0.22355	0.240157	0.308241	0.352614	0.403374	0.492866	0.525672	0.560661	0.149159	0.172732	0.20003
	721	0.1059	0.128368	0.155604	0.202264	0.217573	0.234041	0.305758	0.35004	0.400735	0.485561	0.518379	0.553416	0.14471	0.167999	0.195037
Time to all-cause discontinuation of all agents
	Treatment	AMIS			ARIP			CLOZ			OLAN			OLAI			PALI			PP1M			QUET			RISP			RLAI			SERT			ZIPR
		N. o. patients: 736			N. o. patients: 921			N. o. patients: 713			N. o. patients: 2650			N. o. patients: 393			N. o. patients: 599			N. o. patients: 844			N. o. patients: 2229			N. o. patients: 2096			N. o. patients: 869			N. o. patients: 18			N. o. patients: 164
		Lower	Surv	Upper	Lower	Surv	Upper	Lower	Surv	Upper	Lower	Surv	Upper	Lower	Surv	Upper	Lower	Surv	Upper	Lower	Surv	Upper	Lower	Surv	Upper	Lower	Surv	Upper	Lower	Surv	Upper	Lower	Surv	Upper	Lower	Surv	Upper
Elapsed time of observation (in days)	1	1	1	1	1	1	1	1	1	1	1	1	1	1	1	1	1	1	1	1	1	1	1	1	1	1	1	1	1	1	1	1	1	1	1	1	1
	31	0.550665	0.585266	0.622041	0.572657	0.603486	0.635974	0.492006	0.527504	0.565562	0.65481	0.672473	0.690612	0.812036	0.846939	0.883342	0.658622	0.694631	0.732608	0.902443	0.920522	0.938963	0.594891	0.614862	0.635503	0.523309	0.544316	0.566167	0.767466	0.793981	0.821413	0.422739	0.611111	0.883421	0.48994	0.560976	0.64231
	61	0.48075	0.515689	0.553167	0.529801	0.561002	0.594041	0.448359	0.48378	0.521999	0.600058	0.618311	0.63712	0.751561	0.790816	0.832122	0.584756	0.622483	0.662644	0.862374	0.883749	0.905653	0.544599	0.564912	0.585984	0.468334	0.489372	0.511357	0.69893	0.728006	0.75829	0.422739	0.611111	0.883421	0.417001	0.487805	0.570631
	91	0.414099	0.448705	0.486205	0.467593	0.498911	0.532326	0.356379	0.390691	0.428307	0.535617	0.554255	0.573543	0.684252	0.727041	0.772505	0.489929	0.528523	0.570158	0.805329	0.830292	0.856029	0.464403	0.484827	0.506148	0.389276	0.409914	0.431645	0.616863	0.647951	0.680607	0.315021	0.5	0.793597	0.322293	0.390244	0.472521
	121	0.368203	0.402193	0.439321	0.426398	0.457516	0.490906	0.306777	0.339915	0.376633	0.481252	0.499969	0.519414	0.625979	0.670918	0.719084	0.428063	0.466443	0.508264	0.771496	0.798151	0.825726	0.413923	0.434143	0.45535	0.324886	0.344771	0.365874	0.545077	0.577118	0.611042	0.217933	0.388889	0.693951	0.276082	0.341463	0.422328
	151	0.321158	0.354171	0.390576	0.386502	0.417211	0.45036	0.273954	0.306065	0.341939	0.446699	0.46535	0.48478	0.586686	0.632653	0.682222	0.381565	0.419374	0.460929	0.749078	0.776708	0.805357	0.358538	0.378281	0.39911	0.284726	0.303924	0.324416	0.503014	0.535287	0.569631	0.173438	0.333333	0.640638	0.230711	0.292683	0.371301
	181	0.290393	0.322557	0.358285	0.355386	0.385621	0.418429	0.249477	0.280677	0.315779	0.413313	0.431814	0.451144	0.537258	0.584076	0.634975	0.351808	0.389058	0.430252	0.727978	0.756432	0.785998	0.328951	0.348327	0.368844	0.254688	0.273249	0.293163	0.459962	0.492232	0.526765	0.173438	0.333333	0.640638	0.219512	0.280488	0.358402
	211	0.261042	0.292232	0.327147	0.329739	0.359477	0.391897	0.226375	0.256598	0.290857	0.390599	0.408947	0.428157	0.50365	0.550774	0.602307	0.333701	0.370531	0.411426	0.708193	0.737342	0.767691	0.308478	0.327549	0.347799	0.234175	0.252237	0.271693	0.43217	0.464304	0.498826	0.173438	0.333333	0.640638	0.186289	0.243902	0.319334
	241	0.23716	0.267419	0.301539	0.309506	0.33878	0.370823	0.214184	0.243839	0.277601	0.364501	0.382621	0.401642	0.483001	0.530207	0.582028	0.314018	0.35032	0.390819	0.684758	0.714642	0.74583	0.285262	0.303935	0.323831	0.207991	0.225328	0.244111	0.405618	0.437524	0.471939	0.173438	0.333333	0.640638	0.164485	0.219512	0.292949
	271	0.225267	0.255013	0.288687	0.287219	0.315904	0.347454	0.207427	0.236751	0.27022	0.344816	0.362728	0.381569	0.46755	0.514765	0.566747	0.297673	0.333478	0.373589	0.666291	0.69669	0.728476	0.269808	0.288182	0.307808	0.188489	0.205217	0.22343	0.371059	0.402522	0.436653	0.173438	0.333333	0.640638	0.153697	0.207317	0.279644
	301	0.201543	0.230161	0.262842	0.266071	0.294118	0.32512	0.204728	0.233916	0.267264	0.323593	0.341243	0.359854	0.447024	0.494174	0.546298	0.279757	0.314951	0.354574	0.64665	0.677537	0.709899	0.25257	0.270576	0.289866	0.174653	0.190911	0.208683	0.343497	0.374482	0.408262	0.173438	0.333333	0.640638	0.153697	0.207317	0.279644
	331	0.188368	0.216296	0.248364	0.253421	0.281046	0.311681	0.197944	0.226784	0.259826	0.30651	0.323919	0.342318	0.411306	0.45814	0.510308	0.268391	0.303162	0.342437	0.625831	0.65717	0.690079	0.236705	0.254339	0.273287	0.166074	0.182021	0.1995	0.314861	0.345225	0.378518	0.173438	0.333333	0.640638	0.142991	0.195122	0.266258
	361	0.176554	0.203817	0.23529	0.240802	0.267974	0.298212	0.184416	0.212521	0.244909	0.297377	0.314648	0.332922	0.391014	0.43755	0.489624	0.248974	0.282951	0.321565	0.605057	0.636783	0.670174	0.222642	0.239919	0.258536	0.155564	0.171112	0.188214	0.289772	0.31948	0.352233	0.173438	0.333333	0.640638	0.132374	0.182927	0.252786
	391	0.168672	0.195469	0.226523	0.228213	0.254902	0.284712	0.177672	0.205389	0.237431	0.282533	0.299561	0.317615	0.373329	0.419533	0.471456	0.234469	0.267793	0.305852	0.592847	0.624773	0.658419	0.208586	0.225477	0.243735	0.146465	0.161649	0.178406	0.264793	0.293734	0.325838	0.173438	0.333333	0.640638	0.12185	0.170732	0.239222
	421	0.160781	0.187092	0.217708	0.215658	0.24183	0.271178	0.165569	0.192552	0.223933	0.273758	0.290632	0.308547	0.355711	0.401516	0.45322	0.220018	0.252635	0.290087	0.584302	0.616356	0.650168	0.19863	0.215228	0.233213	0.138805	0.153666	0.170118	0.245572	0.27384	0.305362	0.131884	0.277778	0.585065	0.116626	0.164634	0.232404
	451	0.143761	0.168941	0.198531	0.203128	0.228748	0.257599	0.157528	0.183995	0.214907	0.262677	0.279346	0.297074	0.355711	0.401516	0.45322	0.213613	0.245898	0.283062	0.576977	0.609133	0.64308	0.186884	0.203115	0.220757	0.129251	0.143688	0.159737	0.230886	0.25859	0.289619	0.131884	0.277778	0.585065	0.111429	0.158537	0.225559
	481	0.137245	0.16196	0.191126	0.197896	0.223275	0.25191	0.154853	0.181142	0.211893	0.257696	0.274269	0.291909	0.340664	0.386073	0.437535	0.212014	0.244214	0.281304	0.563544	0.595867	0.630044	0.179217	0.195196	0.212599	0.124008	0.1382	0.154016	0.216216	0.24331	0.273799	0.131884	0.277778	0.585065	0.101119	0.146341	0.211788
	511	0.134644	0.159168	0.188158	0.184324	0.209047	0.237086	0.146844	0.172584	0.202836	0.248884	0.265281	0.282757	0.33566	0.380926	0.432296	0.202432	0.234108	0.270742	0.552546	0.584989	0.619337	0.169288	0.184925	0.202005	0.116395	0.130217	0.14568	0.201595	0.22803	0.25793	0.131884	0.277778	0.585065	0.0909311	0.134146	0.1979
	541	0.12945	0.153583	0.182215	0.175996	0.200291	0.22794	0.137531	0.1626	0.192238	0.240057	0.256268	0.273573	0.33566	0.380926	0.432296	0.192877	0.224003	0.260152	0.53669	0.569276	0.603841	0.164763	0.180237	0.197164	0.111161	0.124717	0.139927	0.187028	0.212749	0.242008	0.131884	0.277778	0.585065	0.085887	0.128049	0.190908
	571	0.122909	0.146538	0.174708	0.167688	0.191535	0.218774	0.134877	0.159747	0.189203	0.235073	0.251174	0.268378	0.325669	0.37063	0.421799	0.186522	0.217266	0.253077	0.533036	0.56565	0.60026	0.158425	0.173666	0.190372	0.105921	0.119203	0.134151	0.176976	0.202171	0.230951	0.131884	0.277778	0.585065	0.0808788	0.121951	0.183881
	601	0.117692	0.140902	0.168688	0.163541	0.187157	0.214184	0.129578	0.154042	0.183124	0.229702	0.245682	0.262774	0.325669	0.37063	0.421799	0.180181	0.210529	0.245989	0.525734	0.558398	0.593092	0.15029	0.165217	0.181627	0.0987673	0.111659	0.126233	0.168066	0.192767	0.221099	0.131884	0.277778	0.585065	0.0808788	0.121951	0.183881
	631	0.109894	0.132448	0.15963	0.150101	0.172929	0.199229	0.120336	0.144058	0.172456	0.221228	0.237011	0.253919	0.320682	0.365483	0.416542	0.175419	0.205463	0.240651	0.517204	0.549919	0.584704	0.144423	0.159115	0.175302	0.0954356	0.108138	0.122531	0.16362	0.188066	0.216164	0.131884	0.277778	0.585065	0.0759086	0.115854	0.176819
	661	0.0995486	0.121175	0.147501	0.142889	0.165268	0.191151	0.117703	0.141205	0.1694	0.215437	0.23108	0.247859	0.310727	0.355188	0.40601	0.172201	0.202038	0.237045	0.505036	0.537807	0.572703	0.140354	0.154879	0.170906	0.0921086	0.104617	0.118825	0.155846	0.17983	0.207505	0.093636	0.222222	0.52739	0.0660923	0.103659	0.162577
	691	0.0956863	0.116948	0.142935	0.139804	0.161984	0.187684	0.116388	0.139779	0.167871	0.20809	0.22355	0.240157	0.308241	0.352614	0.403374	0.167351	0.196872	0.2316	0.492866	0.525672	0.560661	0.134463	0.148738	0.164529	0.0892608	0.1016	0.115644	0.149159	0.172732	0.20003	0.093636	0.222222	0.52739	0.0660923	0.103659	0.162577
	721	0.091834	0.112721	0.13836	0.135695	0.157606	0.183055	0.1059	0.128368	0.155604	0.202264	0.217573	0.234041	0.305758	0.35004	0.400735	0.164113	0.193418	0.227956	0.485561	0.518379	0.553416	0.129924	0.144001	0.159604	0.084996	0.0970728	0.110866	0.14471	0.167999	0.195037	0.093636	0.222222	0.52739	0.0612523	0.097561	0.155392
	Treatment	AMIS	ARIP	CLOZ	OLAN	OLAI	PALI	PP1M	QUET	RISP	RLAI	SERT	ZIPR
	5th Perc	30	30	30	30	30	30	30	30	30	30	30	30
	25th Perc	30	30	30	30	79	30	192	30	30	58	30	30
	33rd Perc	30	30	30	35	126	51	305	30	30	83	30	30
	Median	70	91	57	121	287	103	N/A	86	58	176	81	59
	67th Perc	175	252	128	320	N/A	273	N/A	209	134	351	408	129
	75th Perc	277	402	226	575	N/A	441	N/A	337	215	470	658	208

## Sheet: Propensity evaluation
	Therapy 1	Therapy 2	Condition A	Condition B	Condition C	Condition D	Evaluation (from 1=accepted to 4=failed)
	PP1M	AMIS	0	0.1	0	0.0666667	2
		ARIP	0	0	0	0.0666667	1
		CLOZ	0	0.2	0	0.0833333	2
		OLAN	0	0	0	0.2	1
		PALI	0	0	0	0.05	1
		QUET	0	0.1	0	0.133333	2
		RISP	0	0.1	0.0294118	0.133333	3
		RLAI	0	0.1	0	0.0166667	2
		OLAI	0	0.1	0	0	1
		SERT	1	0.4	0.538462	0.0666667	4
		ZIPR	0.5	0.3	0	0.05	3

## Sheet: Pairwise comparison
	Control	Active	Adjusted				Raw				Evaluation of the propensity model (from 1=accepted to 4=failed)
			adj HR	CI lower bound	CI upper bound	p value	raw HR	CI lower bound	CI upper bound	p value
	PP1M	AMIS	2.31525	1.9663	2.72612	<0.001	3.6098	3.18013	4.09751	<0.001	2
		ARIP	2.06003	1.75366	2.41991	<0.001	3.02974	2.68324	3.42099	<0.001	1
		CLOZ	2.17144	1.81317	2.60049	<0.001	3.58036	3.15146	4.06763	<0.001	2
		OLAN	1.7272	1.51231	1.97263	<0.001	2.4814	2.22977	2.76143	<0.001	1
		PALI	2.09475	1.77052	2.47836	<0.001	2.75726	2.41284	3.15084	<0.001	1
		QUET	2.16503	1.87772	2.4963	<0.001	3.1506	2.827	3.51125	<0.001	2
		RISP	3.08236	2.71981	3.49323	<0.001	3.87184	3.47096	4.31901	<0.001	3
		RLAI	1.92264	1.6398	2.25428	<0.001	2.6498	2.34257	2.99733	<0.001	2
		OLAI	1.19802	0.985502	1.45635	0.0697734	1.66987	1.42705	1.954	<0.001	1
		SERT	2.02643	1.15026	3.56999	0.0145066	2.79712	1.64101	4.76772	<0.001	4
		ZIPR	2.77103	2.14281	3.58344	<0.001	4.13101	3.40872	5.00635	<0.001	3

## Sheet: Sheet7
	Adjusted						Raw
AMIS	1.9663	2.31525	2.72612	11	11	11	3.18013	3.6098	4.09751	10.8	10.8	10.8	0.5
ARIP	1.75366	2.06003	2.41991	10	10	10	2.68324	3.02974	3.42099	9.8	9.8	9.8	0.5
CLOZ	1.81317	2.17144	2.60049	9	9	9	3.15146	3.58036	4.06763	8.8	8.8	8.8	0.5
OLAN	1.51231	1.7272	1.97263	8	8	8	2.22977	2.4814	2.76143	7.8	7.8	7.8	0.5
PALI	1.77052	2.09475	2.47836	7	7	7	2.41284	2.75726	3.15084	6.8	6.8	6.8	0.5
QUET	1.87772	2.16503	2.4963	6	6	6	2.827	3.1506	3.51125	5.8	5.8	5.8	0.5
RISP	2.71981	3.08236	3.49323	5	5	5	3.47096	3.87184	4.31901	4.8	4.8	4.8	0.5
RLAI	1.6398	1.92264	2.25428	4	4	4	2.34257	2.6498	2.99733	3.8	3.8	3.8	0.5
OLAI	0.985502	1.19802	1.45635	3	3	3	1.42705	1.66987	1.954	2.8	2.8	2.8	0.5
SERT	1.15026	2.02643	3.56999	2	2	2	1.64101	2.79712	4.76772	1.8	1.8	1.8	0.5
ZIPR	2.14281	2.77103	3.58344	1	1	1	3.40872	4.13101	5.00635	0.8	0.8	0.8	0.5

## Sheet: TTA based on prev TRT
	Subgroup	No previous LAI			Previous LAI			Total			No previous LAI			Previous LAI			Total			No previous LAI			Previous LAI			Total
	Treatment	OLAI			OLAI			OLAI			RLAI			RLAI			RLAI			PP1M			PP1M			PP1M
	No. of patients	380			13			393			858			11			869			507			337			844
		Lower	Surv	Upper	Lower	Surv	Upper	Lower	Surv	Upper	Lower	Surv	Upper	Lower	Surv	Upper	Lower	Surv	Upper	Lower	Surv	Upper	Lower	Surv	Upper	Lower	Surv	Upper
Elapsed time of observation (in days)	1	1	1	1	1	1	1	1	1	1	1	1	1	1	1	1	1	1	1	1	1	1	1	1	1	1	1	1
	31	0.805729	0.841689	0.879253	1	1	1	0.812036	0.846939	0.883342	0.764519	0.791325	0.81907	1	1	1	0.767466	0.793981	0.821413	0.8537	0.881423	0.910046	0.964119	0.979228	0.994574	0.902443	0.920522	0.938963
	61	0.748886	0.788918	0.83109	0.671095	0.846154	1	0.751561	0.790816	0.832122	0.696337	0.72567	0.756239	0.754134	0.909091	1	0.69893	0.728006	0.75829	0.810701	0.841897	0.874294	0.922883	0.946588	0.970901	0.862374	0.883749	0.905653
	91	0.682033	0.725594	0.771937	0.57115	0.769231	1	0.684252	0.727041	0.772505	0.613235	0.64458	0.677528	0.754134	0.909091	1	0.616863	0.647951	0.680607	0.747426	0.78256	0.819345	0.870737	0.901955	0.934292	0.805329	0.830292	0.856029
	121	0.624485	0.670185	0.719229	0.48185	0.692308	0.994687	0.625979	0.670918	0.719084	0.54174	0.574006	0.608194	0.619249	0.818182	1	0.545077	0.577118	0.611042	0.716169	0.752842	0.791393	0.830522	0.866164	0.903336	0.771496	0.798151	0.825726
	151	0.58654	0.633245	0.68367	0.400413	0.615385	0.945769	0.586686	0.632653	0.682222	0.49915	0.531633	0.56623	0.619249	0.818182	1	0.503014	0.535287	0.569631	0.687215	0.725106	0.765087	0.817308	0.854217	0.892793	0.749078	0.776708	0.805357
	181	0.535403	0.582999	0.634825	0.400413	0.615385	0.945769	0.537258	0.584076	0.634975	0.456737	0.489197	0.523963	0.506447	0.727273	1	0.459962	0.492232	0.526765	0.662547	0.701332	0.742387	0.800873	0.839251	0.879469	0.727978	0.756432	0.785998
	211	0.500646	0.548549	0.601035	0.400413	0.615385	0.945769	0.50365	0.550774	0.602307	0.429767	0.462085	0.496832	0.407098	0.636364	0.994746	0.43217	0.464304	0.498826	0.638009	0.677558	0.719559	0.787793	0.827262	0.868708	0.708193	0.737342	0.767691
	241	0.479294	0.527271	0.580051	0.400413	0.615385	0.945769	0.483001	0.530207	0.582028	0.402881	0.434957	0.469587	0.407098	0.636364	0.994746	0.405618	0.437524	0.471939	0.607505	0.647841	0.690854	0.774746	0.81524	0.85785	0.684758	0.714642	0.74583
	271	0.463319	0.511293	0.564235	0.400413	0.615385	0.945769	0.46755	0.514765	0.566747	0.367888	0.399498	0.433825	0.407098	0.636364	0.994746	0.371059	0.402522	0.436653	0.587208	0.627974	0.671571	0.758514	0.800199	0.844174	0.666291	0.69669	0.728476
	301	0.4421	0.489989	0.543066	0.400413	0.615385	0.945769	0.447024	0.494174	0.546298	0.339981	0.371091	0.405048	0.407098	0.636364	0.994746	0.343497	0.374482	0.408262	0.57102	0.612076	0.656084	0.732741	0.776132	0.822094	0.64665	0.677537	0.709899
	331	0.405189	0.452707	0.505798	0.400413	0.615385	0.945769	0.411306	0.45814	0.510308	0.310991	0.341452	0.374896	0.407098	0.636364	0.994746	0.314861	0.345225	0.378518	0.55283	0.594158	0.638576	0.707184	0.752066	0.799797	0.625831	0.65717	0.690079
	361	0.384226	0.431403	0.484374	0.400413	0.615385	0.945769	0.391014	0.43755	0.489624	0.286746	0.316554	0.349461	0.318034	0.545455	0.935501	0.289772	0.31948	0.352233	0.520588	0.562257	0.607261	0.704004	0.749058	0.796995	0.605057	0.636783	0.670174
	391	0.36596	0.412763	0.465551	0.400413	0.615385	0.945769	0.373329	0.419533	0.471456	0.262606	0.291657	0.323921	0.237922	0.454545	0.8684	0.264793	0.293734	0.325838	0.502533	0.544313	0.589566	0.700812	0.746038	0.794181	0.592847	0.624773	0.658419
	421	0.347768	0.394122	0.446654	0.400413	0.615385	0.945769	0.355711	0.401516	0.45322	0.243145	0.271501	0.303165	0.237922	0.454545	0.8684	0.245572	0.27384	0.305362	0.494526	0.536337	0.581683	0.691241	0.736964	0.785712	0.584302	0.616356	0.650168
	451	0.347768	0.394122	0.446654	0.400413	0.615385	0.945769	0.355711	0.401516	0.45322	0.229422	0.257242	0.288436	0.166401	0.363636	0.794656	0.230886	0.25859	0.289619	0.486532	0.528362	0.573789	0.684856	0.730899	0.780037	0.576977	0.609133	0.64308
	481	0.332235	0.378144	0.430396	0.400413	0.615385	0.945769	0.340664	0.386073	0.437535	0.214566	0.24176	0.2724	0.166401	0.363636	0.794656	0.216216	0.24331	0.273799	0.468559	0.510394	0.555965	0.678452	0.724808	0.77433	0.563544	0.595867	0.630044
	511	0.32707	0.372818	0.424965	0.400413	0.615385	0.945769	0.33566	0.380926	0.432296	0.199762	0.226278	0.256313	0.166401	0.363636	0.794656	0.201595	0.22803	0.25793	0.454581	0.496384	0.54203	0.672061	0.718717	0.768612	0.552546	0.584989	0.619337
	541	0.32707	0.372818	0.424965	0.400413	0.615385	0.945769	0.33566	0.380926	0.432296	0.186147	0.211987	0.241414	0.103902	0.272727	0.715865	0.187028	0.212749	0.242008	0.436661	0.47837	0.524063	0.659311	0.706535	0.757142	0.53669	0.569276	0.603841
	571	0.316758	0.362166	0.414083	0.400413	0.615385	0.945769	0.325669	0.37063	0.421799	0.175968	0.201268	0.230206	0.103902	0.272727	0.715865	0.176976	0.202171	0.230951	0.432686	0.474367	0.520062	0.65613	0.70349	0.754268	0.533036	0.56565	0.60026
	601	0.316758	0.362166	0.414083	0.400413	0.615385	0.945769	0.325669	0.37063	0.421799	0.166946	0.191741	0.220218	0.103902	0.272727	0.715865	0.168066	0.192767	0.221099	0.424746	0.46636	0.512052	0.649777	0.697399	0.748511	0.525734	0.558398	0.593092
	631	0.311612	0.35684	0.408632	0.400413	0.615385	0.945769	0.320682	0.365483	0.416542	0.162444	0.186977	0.215215	0.103902	0.272727	0.715865	0.16362	0.188066	0.216164	0.414836	0.456353	0.502024	0.643404	0.691281	0.742722	0.517204	0.549919	0.584704
	661	0.30134	0.346188	0.397711	0.400413	0.615385	0.945769	0.310727	0.355188	0.40601	0.154573	0.178632	0.206437	0.103902	0.272727	0.715865	0.155846	0.17983	0.207505	0.402968	0.444343	0.489967	0.630688	0.679046	0.731112	0.505036	0.537807	0.572703
	691	0.30134	0.346188	0.397711	0.325526	0.538462	0.890683	0.308241	0.352614	0.403374	0.147802	0.171439	0.198857	0.103902	0.272727	0.715865	0.149159	0.172732	0.20003	0.391077	0.432289	0.477843	0.618014	0.666811	0.719462	0.492866	0.525672	0.560661
	721	0.298776	0.343525	0.394977	0.325526	0.538462	0.890683	0.305758	0.35004	0.400735	0.143297	0.166644	0.193794	0.103902	0.272727	0.715865	0.14471	0.167999	0.195037	0.383139	0.424227	0.469722	0.611692	0.660694	0.713621	0.485561	0.518379	0.553416
